# Supplementary material for: Biomechanical adaptation to post-stroke visual field loss: a systematic review
Source: Syst Rev. 2021 Mar 27;10:84. doi: 10.1186/s13643-021-01634-4 (PMC8004433; doi:10.1186/s13643-021-01634-4)
Supplement: Supplementary file 4 — Additional file 4. [file 13643_2021_1634_MOESM4_ESM.xlsx]

## Sheet: Included studies
Column2	Column3	Column4	Column5	Column6	Column7	Column9	Column10	Column11	Column12	Column13	Column14	Column15	Column16	Column17	Column18	Column19	Column20	Column21	Column22	Column23	Column24	Column25	Column26	Column27	Column28	Column29	Column30	Column31	Column32	Column33	Column34	Column35	Column36	Column37	Column38	Column39	Column40	Column41	Column42	Column43	Column44	Column45	Column46	Column47	Column48	Column49
Study ID	Year published	Study design	RCT/observation	Before-after or other details	Aim	Sample size	Total recruited (n)	Recruited patients	Controls	Population	Recruited for intervention (n)	Recruited for no intervention (n)	Analysed(n)	Intervention n analysed	No intervention n analysed	Primary cause of VFD (n)	Others(n)	Stroke phase	Methods	Intervention Name	Details	Duration	Frequency	Dose (total time for intervention in minutes)	Follow up	Primary outcome(s)	Other outcomes								Type of movement formally recorded (body/head/eye)	General type of equipment (eye tracker, IMU,etc)	Details of equipment	Results details
Alberti	2017	Exploratory			To investigate whether people with HH were able to spontaneously (without training or instructions) adapt their blind-side scan magnitudes in response to differing scanning requirements for detection of pedestrians in a driving simulator when differing cues about pedestrian eccentricities and movement behaviors were available in the seeing hemifield.		12 HH (6 right, 6 left)	12 HH (6 right, 6 left)		Adults	N/A	N/A	12	N/A	N/A	Stroke (8)	Tumor (3) Trauma (1)	4.5 (median)	Participants completed two sessions in a driving simulator pressing the horn when they detected a pedestrian. Stationary pedestrians outside the driving lane were presented in one session and approaching pedestrians on a collision course in the other.							Gaze and pedestrian eccentricity on the blind side	Gaze and pedestrian eccentricity on the seeing side								Eye movement	Eye tracker	A Smart Eye remote six-camera infrared eye and head tracking system (Pro 5.4; Smart Eye, Gothenburg, Sweden) was used to track gaze at 60 Hz.	On the blind side, the first scan to reach the pedestrian occurred later, on average, than on the seeing side (medians of 1.25 and 0.75 seconds, respectively). On the blind side only 40% of scans to reach the pedestrian were made within 1 second of the pedestrian appearing compared with approximately 70% on the seeing side.	After appearing, the stationary pedestrians’ eccentricity increased rapidly to a median of 31° after 2.5 seconds, requiring increasingly larger blind-side gaze scans for detection. The approaching pedestrians’ eccentricity remained constant at approximately 14°, requiring a more moderate scan (~14°) for detection.	Median scan magnitudes did not differ between the two conditions (approaching: 14° [IQR 9°–15°]; stationary: 13° [IQR 9°–20°]; P = 0.43) Only three participants (25%) showed evidence of adapting (increasing) their blind-side scan magnitudes in the stationary condition.
Bahnemann	2015	Exploratory		Case control study	To address the question how patients with HH may compensate their visual field defect in a naturalistic environment		41 HH	41	14	Adults			28 (14 patients ,14 healthy controls)			Ischemic infarction (41)		2 months-7 years	Participants were tested in a fixed-base driving simulator. 3 driving scenarios were constructed. In each scenario, there were 8 potentially hazardous objects unexpectedly crossing the road ( appearing from both sides of the road at 2 different eccentricities). Participants were instructed to drive and behave as they would in a real, non-simulated, driving situation.							Driving and detection parameters and reaction times.	Amplitude and the peak velocity of saccades	Distribution of fixations	Number and the duration of saccades	Duration of fixations	The number, amplitude, duration and the peak velocity of head movements				Eye and head movements	Eye and head tracker	Eye and head movements were recorded using a head-mounted binocular infrared video pupil tracker at a sample rate of 100 Hz (EyeSeeCam, University of Munich Hospital, Clinical Neurosciences, Germany)	All healthy controls detected all hazardous objects appearing from both sides of the road (i.e. in both hemifields). All patients detected all hazardous objects presented to their SHF. There was a statistically significant difference in the number of missed hazardous objects in the BHF (patients) and right hemifield (healthy controls) between groups (p<0.001). The Low Performance (LP) group misse…	Statistically significant differences were found regarding the amplitude (p = 0.013) and the peak velocity of saccades (p = 0.018) between the three groups. The LP group showed a significantly smaller amplitude than either the Co (p = 0.031) or the HP group (p = 0.030). The LP group also showed a significantly lower velocity than the HP group (p = 0.031), and the Co group (p = 0.055).	The LP group showed a significantly more narrow spread than either the Co (p = 0.015) or HP group (p = 0.003), with the HP group showing the widest spread. The HP group displayed the highest percentage of fixations in the BHF (p = 0.002).	No statistically significant differences were found concerning the number (p = 0.304) and the duration of saccades (p = 0.221)	No difference regarding the duration of fixations (p = 0.567) between the healthy controls and the patient subgroups.	No statistically significant differences were found regarding the number (p = 0.877), the amplitude (p = 0.696), the duration ( p = 0.495), and the peak velocity ( p = 0.350) of head movements between the two patient subgroups and the healthy controls.	No statistically significant differences in the distribution of head movements in space between the healthy controls and the patient subgroups and the percentage of head movements into the blind (patients) or right hemifield (healthy controls) (p = 0.093).
Bowers	2014	Exploratory		case control study	To examine the effects of HH on head scanning behaviors at intersections and evaluate the role of inadequate head scanning in detection failures.		26 HH (14, 8 left, 6 right) 12 normally sighted	HH (14, 8 left, 6 right)	12 normally sighted	Adults			25 HH (13) Normal controls (12)			Stroke (11)	Other (2)	4 months to 28 years	Participants drove in an urban environment following predetermined routes, which included multiple intersections. Head scanning behaviors were quantified at T-intersections (n =32) with a stop or yield sign. Participants also performed a pedestrian detection task. The relationship between head scanning and detection was examined at 10 intersections.							Scan patterns (total number of scans, proportions of leftward scans)	The magnitude of the leftward and rightward scans	Detection Rates and Scanning Behaviors at Intersections							Head movement	Remote infrared (IR) system	A remote infrared (IR) system (TrackIR 3; Natural Point, Corvallis, OR) was used. Participants wore a lightweight head band with reflectors attached that enabled natural head movements. The IR source and tracking camera were mounted above the central screen of the simulator, approximately 1 m from the participant.	no significant differences among the vision groups in the total number of scans (P =0.253) the LHH group had a significantly higher proportion of leftward scans (76%) than controls and RHH groups (59% and 48%, respectively). The proportion of leftward scans was highest when there was an incoming road on the left only (74%) and lowest when there was no incoming road on that side (41%, P < 0.001). …	For all groups, the magnitude of the leftward and rightward scans increased as distance to the intersection decreased (P < 0.001). Head scan magnitudes for the two HH groups were smaller than those of the control group (P < 0.001). For the HH groups, blind-side scans were not larger than seeing-side scans. No significant differences in the overall magnitudes of right and left scans between the LH…	Drivers with HH had impaired detection of blind-side pedestrians due either to not scanning in the direction of the pedestrian or to an insufficient scan magnitude (LHH detected only 46% and right HH 8% at the extreme left and right of the intersection, respectively). When I-Ped A was detected, the magnitude of the leftward head scan was similar (medians 498–558) for the three groups. When detect…
Cazzoli	2016	Exploratory		Case control study	Examine free visual exploration of a virtual traffic scene, without (static condition) and with (dynamic condition) naturalistic motion		32 (24 patients and 8 healthy subjects) Patient group (8 neglect, 6 quadrantanopia, 10 HH)	24 (8 neglect, 6 quadrantanopia, 10 HH)	8 healthy subjects	Adults			32			Ischemia (17)	Haemorrhage (7)	1 month- 5 years	Participants freely explored a traffic scene without (static condition) and with (dynamic condition) naturalistic motion, i.e., cars moving from the right or left.							Mean gaze position during early attentional orienting	Cumulative fixation duration (CFD) spatial distribution(the sum of the duration of all visual fixations)								Eye movement	Eye tracker	Eye movements were recorded using an infrared, head-mounted eye-tracking system (SMI iView X HED, SensoMotor Instruments GmbH, Teltow, Germany), with a sampling rate of 50 Hz, a spatial resolution of typically ˂o.1°, and a tracking accuracy of typically 0.5°-1° (largely depending on calibration accuracy).	The mean gaze position during early attentional orienting was significantly rightward-deviated in patients with neglect and VFD in comparison to all other groups (i.e., patients with VFD only, patients with right-hemispheric lesions without neglect or VFD, and healthy subjects).	Patients with neglect and VFD showed significantly lower percentage CFD values than healthy subjects. Patients with VFD showed significantly higher percentage CFD values than all other groups.
Fourtassi	2016	Exploratory		Cohort study	To assess whether ocular positions in patients correlate with GPS locations during the visual imagery task To assess whether patients position their gaze in the entire egocentric space.		19 9 patients (3 right HH,2 left HH, 2 quadrantanopia, 2 no deficit). HH + neglect (2) Neglect (2) 10 healthy subjects	9 (3 right HH,2 left HH, 2 quadrantanopia, 2 no deficit).	10 healthy subjects	Adults			19			Stroke (9)			Gaze positions were recorded during memory recall of French towns in an imagery task, a non-imagery task (verbal fluency), and a visually-guided task.							Spatial consistency between gaze positions	Spatial distribution of the gaze throughout the task	Saccades' directions and amplitudes.							Eye movement	Eye tracker	Eye movements were recorded using a SensoMotor Instruments (SMI) iView pupil and corneal reflex imaging system with a sampling frequency of 200 Hz and spatial accuracy of 0.5°. This head-mounted eye-tracker consisted of a scene camera and an eye camera which provided two temporally synchronized files for each subject: an MPEG video file and a gaze coordinates data file.	In the phonological fluency task no correlation was found between gaze coordinates and GPS coordinates. In the visual imagery task: significant correlations between gaze locations at the time of town naming and the real GPS locations in all patients without neglect and healthy controls (all p-values ˂ 0.05). Patients with neglect did not exhibit a significant correlation (p-values ≥0.1). In the v…	In the Imagery task, gaze position at the time the first town (Paris) was named was shifted contralesionally for all HH patients without neglect and ipsilesionally for all patients with neglect. Horizontal shift was statistically significant when compared to healthy controls. Gaze was constantly shifted with respect to their body midline, contralesionally for all hemianopic patients without negle…	Patients performed a similar number of saccades of similar magnitude in both directions as did control subjects (Rightward and Leftward). No differences between the number or the mean magnitudes of Rightward and Leftward saccades, either in imagery or in non-imagery tasks (all p > 0.05).
Gbadamosi	2001	Exploratory		Case-control study	To obtain information about the consistency and reproducibility of internal visual image representations in hemianopic patients using top-down mechanisms (in the context of active ‘‘high-level vision’’).		34 HH (14)- 7 left,6 right, 1 bitemporal deficit Healthy controls (20)	HH (14)- 7 left,6 right, 1 bitemporal deficit	Healthy controls (20)	Adults			34			Stroke	Trauma Operation	5 days to 16 years, median 8 months	Each subject was measured during a standardized routine that consisted of one stimulus presentation phase and three subsequent imagery phases. Six different stimuli that were all bordered by a reference frame were used. The subjects first had 10 sec for viewing the presented picture according to varying instructions . In the following three separate imagery phases the subjects were asked to recal…							Saccade amplitude	Number of fixations	Fixation duration.							Eye movement	Infrared reflection oculography	Eye movements were recorded with infrared reflection oculography (ASL 210). The sampling rate was 200 Hz, the overall band width 100 Hz, and the resolution 0.1˚.	The median saccade amplitudes were lower during the imagery phases in both groups.	The number of fixations was lower in the imagery phases than the viewing scan paths in both groups.	Fixation duration was significantly higher in the imagery scan paths than in the viewing scan paths.
Grasso et al	2016	Experimental	Observational	Before and after study	To assess whether pairing gaze-evoking auditory cues with undetectable visual cues in a perimetry device reinstates long-lasting basic visual and visuomotor competencies in hemianopic patients	Not reported	10 HH				10		10	10		Ischemic (8)	Hemorrhagic (1) Arteriovenous malformation (1)			Audio-visual training	Patients were presented with three different kinds of sensory stimulation. Patients were asked to fixate centrally and performed visual explorations, while the head remained stationary. When any visual stimulus was observed, patients were asked to respond with a button-press. Stimuli were disproportionately allocated to the hemianopic side, to encourage exploration of this field. Patients perform…	4 h	Daily over a period of 10 days	40 h	8 months, SD 3.02	Visual detection; detect presence of red light stimulus along horizontal meridian (response button). 8-56 degree eccentricity. 3 x 120 trials. Head fixed, eyes free to move. Measurement of accuracy	Visual search; computerised with yes.no response for target present. 1 x 20 trials. Measurement of accuracy and response time	Visual search; count targets. Verbal count with response button. Measurement of accuracy and response time.	Reading. Measurement of time.	Self-report ADL. Measurement of score.	EEG - P3 component				Eye movement	Pan/Tilt optic eyetracker	Pan/Tilt optic eyetracker. Eye Track ASL6000. Infra-red and video camera. Capture number of fixations and saccadic speed (amplitude and duration).	Search accuracy significant increase. 37.6% baseline to 66.4% first visit to 68.3% final visit. Significant with location - reduced at 56 degrees than closer locations.	Significant improvement in scanning efficiency. Number of fixations reduced: 80.9 to 73.6 to 70.2. Mean saccadic speed faster: 50.45s to 64.81 to 64.00. Mean exploration time lower: 27.2s to 23.5s to 23.2s.	Reading speed improved: 4.61 syllables to 5.19 to 5.03	ADL scores reduced significantly	EEG; no changes in intact field P3 amplitude lower at follow-up than baseline
Hardiess	2010	Exploratory		Case-control study	To investigate the task-specific role of eye and head movements as a compensatory strategy in patients with homonymous visual field deficits (HVFDs) and in age-matched normal controls.		24 HH (12)-2 left, 8 right, 2 quadrantanopia Healthy controls (12)	HH (12)-2 left, 8 right, 2 quadrantanopia	Healthy controls(12)	Adults			24			Ischemia (10)	Brain surgery (1) Hemorrhage (1)	1-11 years	All participants were tested in two tasks, i.e. a dot counting (DC) task requiring mostly simple visual scanning and a cognitively more demanding comparative visual search (CVS) task. The CVS task involved recognition and memory of geometrical objects and their configuration in two test fields. Based on task performance, patients were assigned to one of two groups, ‘‘adequate” (HVFDA) and ‘‘inade…							Task performance (error rate and response time)	Scan paths	Gaze performance							Eye movement	Eye-head tracker	Eye-in-head movement recordings were realized with an infrared light based, head mounted and lightweight eye tracker (bright pupil type, model 501 from Applied Science Laboratories, Bedford, USA).	For the DC task, only 3 patients performed with a higher error rate than controls. No differs in response time were apparent. In the CVS task, the overlap between patients and controls was much less in this task. The group of HVFDA patients accomplished the DC task with the same performance level as control subjects. HVFDI patients performed significantly worse than controls with respect to error…	No differences were found regarding the scan paths between the normal subjects (230º DC, 1050º CVS) and the high performance group (240 ̊ DC, 1100 ̊CVS). HVFDI patients performed with a highly increased number of small saccades. The scan path appeared rather un-systematic and time-consuming. For the CVS task, similar differences were found. The HVFDA patient showed an organized scanning pattern s…	Low performance group performed with a highly increased number of fixations (34 DC, 52 CVS), repetition of fixations (9 DC) and a higher proportion of fixations towards the impaired visual field (65% DC, 58% CVS) compared to controls (25 DC, 37 CVS / 6,52% DC,53% CVS respectively). The scan path appeared rather un-systematic and time-consuming (340º) compared to controls (230º). Participants also…	Unlike the DC task, CVS task led to significant effects for the 2 patient groups, including increased fixation number (p < 0.001 ) , increased scan path length (p < 0.001), increased fixation duration (p < 0.001) and decreased saccadic amplitude (p < 0.001).	In the free-head comparative visual search task all subjects performed maximum head movements in a range of ±3° and ±20°. The average maximum amplitudes were larger for HVFDI patients (14.13 ± 8.0 mean ± SD), while for HVFDA patients they were within a range (8.89 ± 4.78 mean ± SD) similar to the one of normal subjects (9.12 ± 5.0 mean ± SD) The three left sided HVFDI patients used larger head mo…
Kasneci	2014(a)	Exploratory		Case control study	The aims of this study were (i) to assess the on-road driving performance of patients suffering from binocular visual field loss using a dual-brake vehicle, and (ii) to investigate the related compensatory mechanisms.		40 HVFD (10)-4 right, 6 left Glaucoma(10) Healthy controls(20)	HVFD (10)-4 right, 6 left Glaucoma (10)	Healthy controls (20)	Adults			40			Stroke(10)	Glaucoma (10)	Chronic >6 months	A driving instructor, blinded to the participants’ diagnosis, rated the driving performance (passed/failed) of study participants during a 40-minute driving task on a pre-specified public on road parcours. In order to investigate the subjects’ visual exploration ability, eye movements were recorded by means of a mobile eye tracker. Two additional cameras were used to monitor the driving scene and…							Driving performance	Head and shoulder movements	Horizontal Gaze Activity (HGA)	Horizontal Gaze Distribution (HGD)						Eye, head and shoulder movements	Eye tracker and two additional cameras to record head and shoulder movements	A mobile eye tracker (Dikablis, Ergoneers Inc., Manching, Germany) was used to record the eye movements during the driving task. It consists of two cameras: one directed to the subject’s eye to record the eye movements, and one directed to the road scene. Eye movements were recorded at a frequency of 25 frames per second.	13 out of 40 (32.5%) participants failed the driving assessment: 4 out of 10 (40%) HH (0 RHH and 4 out of 6 LHH) Patients who failed the driving task (Pf) performed significantly worse than control subjects who passed (Cp)(p<0.01).	Pf showed significantly worse gap judgment abilities than Cp (p˂0.05).		Patients who failed (Pf) displayed significantly reduced scanning activity in comparison to controls who passed the test Cp (p<0.05)	Patients who failed the driving assessment (Pf) performed significantly less exploratory head and shoulder movements than control subjects Cp and patients who passed the driving test Pp (p<0.001).	No difference was found regarding the horizontal gaze activity between the participant subgroups.	There was no significant difference between the subject subgroups regarding the proportion of gazes (PGP) beyond the 30° and 60° visual field.	Patients who passed the driving test (Pp) performed significantly more glances towards their visual field defect than patients who failed (Pf) (p<0.05)	No significant difference in the horizontal gaze distribution was found. Patients who passed the test focused longer on the central area of the visual field than patients who failed the test.
Kasneci	2014(b)	Exploratory		Case control study	To assess the impact of HVFDs on a supermarket search task and to investigate the influence of visual search on task performance.		20 HH (10)-4 right,6 left Healthy controls (10)	HH (10)-4 right,6 left	10	Adults			20			Ischemia (8)	brain surgery (1) Cranio-cerebral trauma (1)	Chronic >6 months	Participants were asked to collect 20 products placed on two supermarket shelves as quickly as possible. Task performance was rated as ‘‘passed’’ or ‘‘failed’’ with regard to the time per correctly collected item (TC -failed = 4.84 seconds based on the performance of healthy subjects). Eye movements were analyzed regarding the horizontal gaze activity, glance frequency, and glance proportion for …			Supermarket search task				Performance Assessment: (1) average number of correctly collected items NC over all runs, (2) average performance time t over all runs, and (3) average time per correctly collected item.	Horizontal Gaze Activity (HGA)	Glance Proportion in Percentage (PGP)	Glance Frequency (GF)						Eye movements	Eye tracker	Eye movements were recorded by means of an Ergoneers Dikablis mobile eye tracker, a light weight, head-mounted monocular unit, which does not interfere with glasses.	None of the subjects were able to collect all 20 items successfully. The general task performance regarding NC was good (e.g., the worst performer collected 14 of 20 items). No significant differences in the number of correctly collected items were found between the subject subgroups. However, patients with LHH detected significantly less items than their controls.	No difference was found in HGA between the participant subgroups.	No significant difference between the subject subgroups regarding the proportion of glances beyond the 30° VF (PGP30c). A significantly higher PGP-30° in patients with a right-sided defect compared with their controls. A significant difference in PGP beyond 60° (PGP-60c) between patients with LHH who passed (LHHp) and patients with HH who failed (HHf). LHHp performed significantly longer glances …	No significant difference between the subject subgroups in Glance frequency beyond 30° (GF-30c) and beyond 60° (GF-60c). In HH patients who passed the task, there was a trend for more frequent glances toward the area of the VFD, when compared with HH patients who failed the task (p=0.06).
Keller et al	2010	A randomised controlled trial	RCT	2-arm; audio visual stim versus vis exploration only	To affirm the promising results with audio-visual stimulation obtained in previous studies.	Not reported	20 HH (13, right(7), left(6)) Quadrantanopia (7)				10; 7 HH (6 right, 4 left), 3 quadrantanopia.	10; 6 HH (7 right, 3 left), 4 quadrantanopia.	20	10	10	Stroke (18)	Tumour (1), Trauma (1)			Audio-visual Exploration Training versus visual exploratory training	Patients were randomly assigned to separate groups performing either audio-visual stimulation training or a visual stimulation training. AV: LEDs and loudspeakers at same locations at 8 to 64 degrees eccentricity. Random stimulus presentation with sound to indicate target seen. VT: same process but with sound turned off.	Each patient received 20 therapy sessions (each session lasting 30 minutes) over 3 weeks.		600	3 weeks	Exploration test	Reading time	Search time object	ADL	Number of saccades	Amplitude of saccades				Eye movement	Electro-oculography	For each eye, a silver–silver chloride electrode was placed as close to the canthus as possible. A ground electrode was attached to the middle of the forehead. For recording, an AC system with a low-frequency cut-off at 0.1 Hz and a high-frequency cut-off of 20 Hz was used.	Exploration detection rate improved by 46% for AV vs 16% for VT. Detected; 85.3 AV vs 64.1 VT.	Reading improved; 177s to 75s AV and 195 to 178s for VT.	Search time to objects; 2.9AV and 4.9VT.	ADL: 1.5AV and 5.0VT	EOG number of saccades; 56 AV and 37 VT	EOG saccadic amplitude; 52 AV and 44 VT.
Lévy-Bencheton et al	2015		Observational	Before and after study	To test the effects of Short-Lasting Anti-Saccade Training in HH with and without Saccadic Adaptation	Not reported	14 HH (8 right, 6 left)				14 HH (8 right, 6 left)	0	14	14	0	Ischemic stroke				Short-Lasting Anti-Saccade Training	The training consisted of three different anti-saccades (AS) training: one with (Adaptation) and two without (Delayed-shift and No-shift) saccadic adaptation.	The patient came for three successive visits (V1,V2,andV3) each separated by 4–5weeks. Each training lasted around 15–20min."	monthly	45-60 minutes	1 month	Visual field: The mean macular threshold and the mean corrected deficit for the two eyes.	RT for visual exploration	NEI-VFQ 25: to determine the potential effect of training on the patients’ quality of life (QOL).	Reading speed	Mean horizontal saccadic amplitude	Mean fixation duration.				Eye movement	Infrared Eye-Tracker system	Eye-Tracker system (Cambridge Research System, Cambridge, UK). The infrared camera was mounted above a chin-rest and allowed high frequency (250Hz) acquisition of the eye images which were reflected by a 45◦ tilted mirror located in front of the subject.	RT significantly decreased following all training [ p = 0.04]. 4% improvement of RT in the Pop-out exploration task, a 7% in the Serial exploration task.	No significant increase of saccade amplitude during the Pop-out exploration task in the group of patients who demonstrated an increase of anti-saccade amplitude during the adaptation training [p =0.70]. Amplitude of saccades significantly decreased following the delayed shift training [p = 0.04] and following the no shift training for the group in which the adaptation training was inefficient [p …	No change in fixation durations was found [p = 0.77].	Reading speed of the 13 analyzed patients was significantly increased following the adaptation and the no-shift training (p = 0.0003 and 0.002, respectively). Reading speed increased in RHH patients by 12% (125.6–139.5 WPM, p = 0.03; 130.5– 148.6 WPM, p = 0.009; 121.5–142.5 WPM, p = 0.004 for Delayed-shift, Adaptation, and No-shift training, respectively]. In LHH patients, reading speed increased…	For the treated-side- a significant increase of the amplitude of return leftward saccades for the LHH patients with positive slopes following the adaptation training only [p = 0.001]. A decrease in the number of leftward saccades in LHH patients following the adaptation training.	Mean fixation duration was unchanged both for the return saccades ( p > 0.12) and the reading saccades (p > 0.08).	NEIVFQ 25 Significant improvement of the composite score following the adaptation training (91.41%) as compared to the baseline pre-delayed-shift training (73.48%, p=0.005) and post-delayed-shift training (84.84%, p=0.03).
Liman et al	2012	Exploratory	Observational	Cohort study	To investigate the impact of a simulated HH paradigm (SHH) with and without foveal masking on scan path eye movements during visual mental imagery.		20						20			Subjects with no neurological or psychiatric disorders			Subjects' eye movements were recorded under SH condition during viewing and subsequent visual imagery of complex pictures. Left- and right –sided HH was simulated with a gaze- contingent visual display paradigm which completely blanks one side relative to the current eye position							Basic Scan path Parameters of Visual Imagery(saccade amplitude, number of fixations, fixation duration and global/ local ratio)	Scan path similarity of visual imagery and viewing								Eye movements	Infrared reflection oculography	The eye movements were recorded with infrared reflection oculography (OBER 1000). The sampling rate was 200 Hz and the spatial resolution 0.1° of visual angel.	Numbers of fixations significantly reduced in visual imagery scan paths compared to regular viewing of stimuli [ session1: 12.4 viewing -9.8 Imagery(p<0.001); session 3: 12.5 viewing- 9.9 imagery (p<0.001)].	The fixation duration was significantly higher in visual imagery scan paths than in the viewing condition [ session1: 0.32 viewing -0.39 Imagery(p<0.001); session 3: 0.295 viewing- 0.34 imagery (p<0.001)]	Saccade amplitudes were significantly lower in visual imagery scan paths than in the viewing condition [ session1: 2.7 viewing -2.4 Imagery(p=0.05); session 3: 3.15 viewing- 2.3 imagery (p<0.016)]	Global/ Local ratio was significantly lower in visual imagery scan paths than in the viewing condition [ session1: 8.3 viewing - 6.3 Imagery(p=0.04); session 3: 11.25 viewing- 6.1 imagery (p<0.001)]
Lorizzo	2011	Exploratory		Case control study	To characterize the visual performance of subjects with longstanding, unilateral cortical blindness when walking in a naturalistic, virtual environment		12 HH (6) Healthy controls (6)	HH (6)	Healthy controls (6)	Adults			12			Stroke (6)		7-230 months	Eye and head movements were recorded while subjects were asked to visually detect and track flying basketballs as they appeared in the virtual world.							Detection performance	Fixation Distribution	Head movements	Fixation Durations and numbers	Walking Path Performance					Eye and head movements	Eye and head tracker	Head movements were tracked with a HiBall-3000™ Wide-Area High Precision Tracker (3rd Tech Inc., Durham, NC), which measured both linear and angular motion and providing 6 degrees of freedom. Movements of the left eye were specifically monitored and recorded using a helmet-mounted ASL501 eye-tracker (infra-red bright pupil), sampling at 60 Hz (Applied Science Laboratories, Bedford, MA).	Hemianopes detected fewer basketballs than controls (sitting (p=0.004); walking (p=0.004)), and walking elicited a lower detection rate than sitting in both CB subjects (p=0.01) and controls (p=0.02). Seated HH participants were able to detect 98.5 ± 1.8% of basketballs originating in their sighted hemifield, and 48.8 ± 18.6% of balls originating in their blind hemifield. While walking, subjects …	In controls, the majority of fixations landed around the vertical meridian in both the sitting and walking conditions. Control fixation bias magnitude hovered around 1° both when sitting and when walking. Hemianopes placed most of their fixations in the virtual hemifield corresponding to the side of their blind hemifield. The strength or depth of the fixation bias into the BHF when sitting was gr…	Head movements were generally small, with a standard deviation averaging just above 0.2° in the sitting condition and close to 1° in the walking condition, with no significant differences between controls (0.73 ± 0.17) and CB subjects (0.84 ± 0.29). Both groups showed a similar, significant increase in the standard deviation of horizontal head movements when going from the sitting to the walking …	Hemianopes made shorter fixations (227 ± 19) than controls (316 ± 12) when sitting, but not walking (161 ± 15; 158 ± 10 respectively). When sitting, hemianopic subjects made more fixations (211 ± 97) than controls (89 ± 33) over a 2 minutes period. When walking, they made a similar number of fixations (184 ± 48) over the first 5 paths as controls (118 ± 35).	No significant differences between the CB and controls on the amount of time spent standing still, number of completed paths walked or path efficacy.
Machner	2009(a)	Exploratory		Case control study	To examine acute hemianopic patients’ search behavior during an explorative visual search for targets among distractors.		18 HH (9) Healthy controls (9)	HH (9)	9	Adults			18			Infarction (7)	Bleeding (2)	8-30 days	Participants performed an exploratory visual-search task and eye movements were recorded.							Search Duration	Number of fixations	Saccades in the blind hemifield (%)	Amplitude of saccades toward the blind/ intact hemifield (◦)	Item refixations in the blind hemifield (%)					Eye movement	scleral search-coil system	Subjects’ eye movements were recorded in a 6-ft-diameter scleral search-coil system (CNC Engineering, Seattle, Washington, USA) using standard eye coils (Skalar, Delft, the Netherlands).	Controls had a significantly smaller search duration than RHH (mean difference [d] = 20 s ± 1.3; P < 0.001) and LHH patients (d = 9s ± 1.2; P < 0.001).	Significant differences were found on the number of fixations : LHH patients (57 ± 3) and RHH patients (104 ± 11) and controls (28 ± 1; P < 0.001).	In both LHH and RHH patients, the number of saccades did not differ significantly between the BHF and the SHF. In LHH patients saccades toward the (blind) left side were slightly but significantly smaller than the rightward saccades (5.8 (±0.5)/6.3 (±0.4), P < 0.05. This was true for healthy controls (6.3 (±0.2)/7.0 (±0.3). RHH patients’ leftward saccades were slightly larger than the rightward s…	The mean saccadic amplitude differed significantly (P< 0.01) between controls (6.5◦ ± 0.1), LHH (6.0 ̊ ± 0.2), and RHH patients 4.6◦ (±0.2). Color, when compared to the form search task, led to increased saccade amplitudes in Co (d = 3.0◦ ± 0.17; P < 0.001), LHH (3◦ ± 0.3;P < 0.001), and RHH patients (d = 2.2 ± 0.6; P < 0.05).	Item refixations increased for RHH patients (d = 31.3% ± 4.2, P < 0.001) and LHH patients (d = 17.0% ± 3.9, P < 0.001), when compared to controls. The rate of refixations in pictures with the search task “color” was on average 25% lower than in pictures with the task “form” (±4.0, P < 0.001).	After 18-month follow-up, one patient reduced his mean search duration per picture by 24 seconds (±11; P < 0.05). saccades made per picture were fewer(d = 75 ± 39; P < 0.01) and the rate of item refixation decreased from 87.4% (±1.7) to 76.7% (±1.9; P < 0.01). The mean saccadic amplitude increased significantly in the chronic stage (d = 1.2˚ ±0.2; P < 0.001). Fixations were more equally distribut…
Machner	2009(b)	Exploratory		Case control study	To test the hypothesis that visual search in HVFD is purely determined by the visual–sensory deficit		27 HVFD (9) Simulated HH (9) Healthy controls(9)	HVFD(9)- 4 HH, 5 quadrantanopia	Simulated HH (9) Healthy controls (9)	Adults			27			Infarction (7)	Bleeding (2)	8- 30 days	Eye movements were recorded while subjects searched for targets among distractors and indicated target detection by clicks.							(Search duration [s]	Item re-fixations [%]	Number and amplitude of saccades	Fixation duration [ms]						Eye movements	Scleral search coil system	Subjects’ eye movements were recorded in a scleral search coil system (CNC Engineering, Seattle).	Patients showed longer search durations than controls (d=16.7 s±2.7, p< 0.001) and virtuals (d=10.7 s±2.7, p< 0.001). There was a trend for longer search durations in virtuals than in controls (d= 5.9 s±2.7; p<0.1). Within each group searching for targets with a defined colour was significantly faster than searching in the form task (p< 0.05).	Colour search required less saccades than form search in each group (p< 0.05). Patients made more saccades (89±7) than controls (29±7, p< 0.001) and virtuals (43±7, p< 0.001). Controls’ mean saccadic amplitude in the colour task was significantly larger than in the form task (d=3.1◦ ±0.4, p< 0.001). This was also true for patients (d= 2.5◦ ±0.8, p< 0.05) but not for virtuals (d= 0.9◦ ±0.7, p> 0.0…	SHH’ mean fixation duration (263ms±6) was longer (p< 0.05) than in controls (230ms±6) and patients (243ms±6).	Patients showed a higher rate of re-fixations than controls (d= 23.3±3.2, p< 0.001). SHH’ rates of re-fixations were not just lower than in the patients (d=41.3 ±3.2, p< 0.001) but also than in the controls (d=18.0±3.2, p< 0.001).	In both groups, patients and virtuals, there were no significant differences between saccades which landed in the left or right half of the screen concerning total number, amplitude or fixation duration. No significant differences were found when comparing rates of item re-fixations between the two absolute hemifields. For all three groups numbers of saccades towards either side were evenly distr…	In the control group the pop-out effect of “colour” was reflected by significantly (p< 0.01) larger amplitudes of saccades towards intended targets in the colour task than in the other two tasks (11.1◦ ±0.5 versus 8.7◦ ±0.5 and 8.0◦ ±0.5). In SHH, the amplitudes of target saccades did not differ between colour (8.8 ̊ ±0.8) and form search (7.9 ̊ ±0.8). The patients showed significantly larger tar…
Mannan et al	2010		Observational	Before and after study	To characterise the changes in oculomotor scanning that resulted from visual search training	Not reported	31 Hemianopia without neglect (18 left; 13 right)				31	0	29	29	0	Infarction(22)	6 AVM, 1 temporal lobectomy, 1 glioma, 1 cystic teratoma)			visual search training	Training under supervision at home. Searched for randomly positioned target presented for 3 seconds (line, square or triangle) amongst 40 distractors (differed by size or orientation) or a 21” TV monitor. Aim was to find and fixate the target accurately as quickly as possible from the central cross with limited head movement. 20% non-target trial were inserted randomly.	600 trials in 40-minute sessions, 5x per week totalling 20 sessions. Training occurred between visits 2 and 3.	daily	800 minutes	1 month	Reaction time	Proportion of initial saccades made into the hemianopic field (%)	Latency of the initial saccade (ms)	Mean duration (ms) for fixations made in hemianopia hemispace only	Mean duration (ms) for fixations made in intact hemispace only	Mean duration (ms) for fixations made before switch				eye movement	Eye tracker	Eye movements were recorded using the P-scan system - a binocular, video-based infrared device with 50 Hz sampling rate and 0.2 spatial resolution - records pupil size and 2D eye position.	Patients made exactly the same proportion initial saccades (50%) before and after training. Hemianopic: 54 (3) 51 (2) 51 (3) 56 (3) (visit 1,2,3,4 respectively). Intact :49 (3) 48 (2) 48 (3) 52 (3) (visit 1,2,3,4 respectively).	The proportion of fixations made in hemianopic hemispace also remained unchanged after training (47%). Patients made a significantly greater proportion of fixations in hemianopic hemispace after training when the target was located on this side	Patients required fewer hemifield switches before locating the target after training [p˂0.001].	After training patients made significantly fewer fixations compared to both visits 1 and 2. This decrease in fixation numbers was maintained 1 month after training. Patients made more fixations when the target was in hemianopic rather than intact hemispace [p<0.001].	Patients were faster at initiating a saccade during the second visit compared to the first[ 305 (17) 282 (10)]. There was a further decrease in initial latency between visit 2 and visit 3 [263 (9)]. Initial saccadic latencies were shorter when the target was in intact rather than hemianopic hemispace [p˂0.001].	Mean durations of fixations made in the hemianopic hemispace did not change as a result of training [194 (13), 197 (11), 189 (10), 188 (7)ms]. Training resulted in quicker fixation durations in intact hemispace if the target was also on the intact side of the screen [ p<0.02]. The decrease in duration of fixations disappeared 1 month after training. Patients made quicker fixations in the incorrec…	Patients made a significantly larger initial saccade after training [visit 2 = 6.27°, visit 3 = 6.81°; p<0.004]. Patients made longer initial saccades when the target was in the intact rather than the hemianopic field [p˂0.05].	The mean amplitude of saccades following the initial saccade showed no effect of training. Patients made 57% of their saccades in a hemianopic direction if the target was in hemianopic hemispace, while only 25% saccades were in a hemianopic direction for targets in intact hemispace.
Martin	2007	Exploratory		Case control study	To assess the extent to which compensatory gaze strategies exhibited when hemianopes perform visual search tasks in simplified experimental conditions generalize to the performance of naturalistic tasks.		8 Hemianopia (4) Healthy controls (4)	Hemianopia (4)	4	Adults			7 3 patients 4 healthy controls			Stroke		8-40 months	Participants' gaze patterns were analysed while they assembled wooden models.							Task performance	Saccade duration (ms)	Saccade amplitude (deg)	Saccade peak velocity (deg/s)	Fixation duration (ms)	Accuracy of fixations	Look-ahead and look-back fixations	Sequential gaze patterns		Eye movement	Eye tracker	Eye position was monitored monocularly (left eye) with an Applied Science Laboratories (ASL) 501 head-mounted, infrared eye tracker sampling at 60 Hz with a real time delay of 50 ms	On average, hemianopes completed a single model in 69.6 ± 21.6 s, while control participants took 51.1 ± 3.7 s. The mean eye-hand latency for hemianopes was 443 ± 149ms and for controls, 235 ± 4 ms.	Hemianopes made slightly longer saccades compared to controls(73 ± 1.5, 69 ± 2.5). The difference was not statistically significant (p=0.34)	Hemianopes made slightly larger saccades than controls (9.32 ± 0.9, 8.29 ± 0.5). Difference was not statistically significant (p=0.33).	Saccade peak velocity was slightly higher in hemianopes than controls(163.2 ± 11.5, 155.3 ± 9.9). Again difference did not reach statistical significance( p=0.63).	Hemianopes exhibited slightly shorter fixation durations than controls (510 ± 151, 561 ± 41; p=0.72). Fixation durations did not differ significantly between the sighted and blind hemifields of each hemianope. One hemianope(H1) had a higher frequency of fixations in his left (seeing) visual field (proportions of 0.68 vs. 0.32, p < 0.0005), and his fixations had a longer duration in his right (bli…	No hemifield differences in hemianopic saccade parameters. Only one hemianope had a greater saccade amplitudes when saccading in the direction of his blind hemifield, t(1027) = 2.20, p = 0.028.	Hemianopes fixated the target of a reach without any intervening fixations on other locations on 27 ± 6.8% of reaches, while controls did so 35 ± 13.3% of the time. 32.6% of fixations preceded by movement toward the sighted field came directly from the workspace, while fixations preceded by movement toward the blind field came directly from the workspace 23.6% of the time( not statistically signi…	Hemianopes exhibited a significantly higher proportion of Look-ahead fixations than controls (p = 0.041 ). Hemianopes had an average of 5.0 ± 4.0 look-back fixations , while controls had an average of 1.5 ± 1.73 (not statistically significant)	Hemianopes had less predictable gaze patterns than controls. Controls had 24 transitions that were more probable than chance, and 27 that were less probable than chance. Hemianopes had 19 transitions more probable than chance, and 20 that were less probable than chance.
Nowakowska	2016	Exploratory	Observational	Cohort study	To investigate whether healthy participants can spontaneously adopt effective eye movement strategies to compensate for information loss similar to that experienced by patients with damage to visual cortex (hemianopia).		Experiment 1(33) Experiment 2(25) Experiment 3(22) Experiment 4(21)			Adults			Experiment 1(29) Experiment 2(25) Experiment 3(21) Experiment 4(20)			Subjects with normal or corrected-to-normal vision			Visual information in 1 hemifield was removed or degraded while participants searched for an emotional face among neutral faces or a line tilted 45° to the right among lines of varying degree of tilt. A bias to direct saccades toward the sighted field was observed across all 4 experiments.							Reaction time and accuracy	Number of fixations	Saccade amplitude	Proportion of saccades into the blind field						Eye movements	Eye tracker	The position of the dominant eye was recorded using a desktop-mounted EyeLink 1000 eye tracker (SR Research, Canada) sampling eye position at 1,000 Hz. The length of the entire system’s delay was 1.5 ms (time taken from registering a new sample to screen update).	Reaction time and accuracy (Experiment 1) Search performance improved ( response time decreased and accuracy increased). Better performance for present, sighted-field targets compared to blind-field and absent targets, but these differences diminish as more information is added to the blind field. .	Number of fixations In masked conditions, an increased number of fixations was found (22,20, 15, 13 for Blank, Dot, Filtered, and Unmodified conditions respectively). when successive fixations on the same face were removed, the number of the remaining fixations between different mask conditions were roughly similar (7, 9, 9, 8, for Blank, Dot, Filtered, and Unmodified conditions respectively).	Saccade amplitude No significant difference in saccadic amplitude between the saccades made into the sighted and blind side (p = .87) in the unmodified condition. In the other three mask conditions(blank, dot, filtered), saccades were shorter when made toward the sighted compared with the blind side (all p values <.002). Participants made significantly more short saccades towards the Blank (p=.00…	Proportion of saccades into the blind field The proportion of all saccades made into the blind field was significantly smaller in the blank (M = .44, SD = 0.11, p = .001), dot (M = .42, SD = .07, p ˂ .001), and filtered (M =.47, SD =.06, p = .05) conditions compared with unmodified (M = .52, SD = .04). The proportion of first saccades made into the blind field was significantly smaller in the bla…	Reaction time and accuracy (Experiment 2) No significant effect of fixation cross position was found. There was no overall benefit of starting the search deep in the blind field.	Reaction time and accuracy (Experiment 3). Mask type; target position and search difficulty significantly predicted RT ( p <.001). Significant effects of mask type, target position and search difficulty on accuracy, (p ˂ .001) were found.	Proportion of saccades directed into the blind field(Experiment 3) Participants preferred to saccade first, and more often, into the sighted as opposed to the blind field to a similar extent across the five difficulty levels (distractor angle range).	Reaction time and accuracy. (Experiment 4) Participants took significantly longer to detect the target when it was in the blind field compared with the sighted field in both the serial and parallel search conditions.	Proportion of saccades directed into the blind field(Experiment 4) Participants made more saccades into the blind field in the parallel compared with serial conditions; the vast majority of first saccades directed into the sighted field. Four out of 20 changed their strategy as a function of search difficulty by moving their eyes more into the blind field in the condition where the target was hig…
Nowakowska	2019	Exploratory	Observational	Case control study	To examine whether repeated exposure to a search task with rewards for good performance would lead to better eye movement strategies in healthy individuals.		34 Repeated exposure group(17) Control group(17)			Adults			34	17	17	Subjects with normal or corrected-to-normal vision			Participants were exposed to simulated hemianopia during a search task in five testing sessions over five consecutive days. In the repeated search task, participants completed three blocks of 80 trials (240 trials total) in each session: one block masked to the left, one to the right, and one block with no mask (Normal Viewing). In the repeated exposure group, a detection task was also carried ou…							Reaction time	Accuracy	Eye movement behaviour in the repeated exposure task(mean fixation position of the first five fixations)							Eye movements	Eye tracker	The position of the dominant eye was recorded using a desktop-mounted EyeLink 1000 eye tracker (SR Research, Canada), sampling eye position at 1000 Hz.	Reaction time RTs were faster for easy search, and they improved over the five sessions. RT was faster when the target was in the sighted field, and simulated hemianopia slowed search.	Accuracy Higher accuracy for easy search, and steady improvement over the sessions were found. Accuracy was lower under simulated hemianopia conditions. Accuracy was higher in the target absent over present condition.	Eye movement behaviour Participants increasingly directed their attention to the (initially) blind side of the display, and did so earlier in the trial. The shift in the distribution towards the negative side was particularly notable in the easy condition. For each difficulty level in the simulated hemianopia condition, statistically significant differences between group means both when the searc…	Detection task results Participants improved on the task in both groups, and this improvement was enhanced with intervening simulated hemianopia sessions.	Object naming results Participants reported significantly more objects on Friday [M = 5.17, SD = .79], compared to Monday [M = 4.69, SD = .61; t (16) = 2.68,p = .016] in the Repeated Exposure group. In contrast, participants did not report significantly more objects in the Control group. Participants moved further into the blind field in the second session [M = −159, SD = 97], compared to the fir…
Pambakian	2000	Exploratory		Case control study	To examine how patients with homonymous hemianopia scan the visual world		16 Hemianopia (8, 4 right, 4 left) Healthy controls (8)	Hemianopia (8, 4 right, 4 left)	8	Adults			16			Infarct(4)	AVM(2) Cystic suprasellar teratoma(1) Meningioma (1)	Not reported	Eye movements were recorded while patients viewed 22 images of real scenes, and they were compared with the eye movements of eight age matched controls. Subjects viewed each image for 3 seconds, initially in a spatially filtered form in which much of the semantic content had been removed, and then in their unfiltered, original form.							Index of similarity in the fixation patterns	Number and duration of fixations	Mean amplitude of first saccade (deg)	Mean deviation of saccade from horizontal (deg)	Total scan path length (deg)	Mean number of fixations made in blind hemifield (%)	Mean values for the % of time spent fixating the blind hemifield (ms)	Percentage of saccades made towards the blind hemifield		Eye movement	P scan system	Eye movements were recorded using the P scan system, a binocular, video based infrared device with 50 Hz sampling rate and 0.2° spatial resolution	No significant difference in the fixation patterns made by control subjects, which ranged from 45%-53% for the filtered images and 37%-45% for the unfiltered images. The difference in the means of the control and hemianopic groups was significant (p<0.05) for both the filtered and unfiltered images.	Patients made significantly more fixations than control subjects while viewing filtered (8.7 (0.2),7.7 (0.1) respectively, P<0.0002) but not unfiltered pictures(9.8 (0.1),9.6 (0.1),p <0.2). Patients' fixations duration were significantly shorter than those of control subjects (312ms (8), 372 (11), P<0.0001 for filtered images and 286 (6),302 (11) for unfiltered images). The percentage of refixati…	The mean amplitude of the first saccade was significantly larger for patients than control subjects for both filtered(3.2 (0.1),2.3 (0.1), p<0.0001) and unfiltered images (3.3 (0.1,2.6 (0.1)). Mean amplitude of the remainder of the saccades did not reach significance.	Hemianopes made a series of largely horizontal saccades across images. The mean angle of deviation for the hemianope group was significantly less than that for the control group when viewing filtered (33.3 (0.9),42.0 (0.8),p<0.0001) and unfiltered images (37.4 (0.8), 43.4 (0.8), p<0.0001).	Patients produced significantly longer scan paths than controls while viewing both filtered (32.2 (1.4),26.8 (0.8), p<0.0415 and unfiltered images (39.8 (1.0,37.2 (0.8),p<0.0415).	Viewing filtered images, left and right hemianopes made significantly more fixations in the area corresponding to their respective blind hemifields( left hemifield, LHH: 51(1.4), controls [42 (1.2)] p<0.05) ; right hemifield, RHH:63 (1.6), controls [58 (1.2)] p<0.05). Viewing unfiltered images, right hemianopes made significantly more fixations in the area corresponding to their blind hemifield (…	Both left and right hemianopes spent significantly longer making fixations in their respective blind hemifield compared to controls for both filtered (LHH: 71 (2.3) /42 (1.9)] (p<0.05), RHH: 71 (2.5) /58(1.9),p<0.05) and unfiltered images (LHH: 59 (2.9) /50 (2.1), p<0.05; RHH: 58 (2.3)/50 (2.1), p<0.05.	Patients made significantly more saccades towards their blind side for filtered (LHH:71 (2.1) /44 (2.5), p<0.05; RHH: 71 (2.4) /56 (2.5) , p<0.05 and unfiltered images ( LHH:61 (2.6) /50 (2.1), RHH: 60 (2.1) /50 (2.1), p<0.05. Saccades were shorter in amplitude and duration than those towards the seeing side (p<0.05)
Papageorgiou	2012	Exploratory		Case control study	To identify efficient compensatory gaze patterns applied by patients with homonymous visual field defects (HVFDs) under virtual reality (VR) conditions in a dynamic collision avoidance task.		60 HVFDs (30)- 20 hemianopia, 10 quadrantanopia Normal subjects (30)	HVFDs (30)- 20 hemianopia, 10 quadrantanopia	Healthy controls (30)	Adults			Eye and head tracking data were available for 14 patients and 19 normal subjects			Vascular brain lesion		2.7 years	Participants performed a collision avoidance task with moving objects at an intersection under two difficulty levels. Based on their performance (i.e. the number of collisions), patients were assigned to either an ‘‘adequate’’ (HVFDA) or ‘‘inadequate’’ (HVFDI) subgroup by the median split method.							Task performance: number of collisions and trial duration	Saccade amplitudes	Scan path length	mean number of gaze shifts	Number and the duration of fixations	mean gaze eccentricity				Eye movements	Eye tracker	Eye-in-head movement recordings were realized with an infrared light based, head mounted and lightweight eye tracker (bright pupil type, model 501 from Applied Science Laboratories, Bedford, USA). To record head-in-space movements, an infrared light based tracker system (ARTtrack/DTrack from ART GmbH, Weilheim, Germany) with 6 degrees of freedom, 0.1° accuracy, and a real time delay of 40 ms was …	Normal subjects and HVFDA patients had similar collision numbers, while HVFDI patients showed significantly more collisions than the other participant groups at both traffic densities. Trial duration was similar between normal subjects and HVFDA patients, while HVFDI patients showed shorter trial duration than normal subjects.	Compared to HVFDI patients, visual exploration of HVFDA patients at both traffic densities was characterized by larger saccadic amplitudes towards the blind hemifield (18.06 HVFDA, 14.58 HVFDI for 50% density, p < 0.01). Shorter saccades to the blind hemifield were evident for HVFDA patients compared to controls. Mean saccadic amplitude towards the blind hemifield was significantly shorter in com…	HVFDA patients showed significantly longer scan paths than HVFDI patients (1126.21 and 793.38, p < 0.001 at 75% density).	HVFDA patients showed more gaze shifts and larger mean gaze eccentricity compared to HVFDI. HVFDA patients exhibited larger mean gaze eccentricity than controls.	No significant differences between HVFDA and HVFDI patients regarding total fixation number, fixation duration, proportion of fixations and proportion of gaze eccentricity to the blind hemifield. At traffic density 75%, all three participant subgroups increased the total number of fixations and fixations on vehicles. HVFDA patients devoted more fixations on vehicles and fewer fixations on the int…	Both HVFDA and HVFDI patients showed increased numbers of fixations and a higher proportion of gaze eccentricity to the blind hemifield compared to their intact hemifield at both traffic densities.
Passamonti et al	2009		Observational	Controlled before and after study	To verify the effect of multisensory training on patients’ oculomotor scanning	Not reported	24 12 hemianopia (6 right,6 left) 12 health controls				24	0	24	24 (including 12 healthy controls)	0	Vascular (7)	Trauma (3) AVM (1) Craniotomy (1)			Audio-visual stimulation	Oculomotor responses during a visual search task and a reading task were studied before and after visual (control) or audio-visual (experimental) training	4h over a period of 2 weeks	daily	3360	12 months	Number and duration of fixations, refixations, saccadic amplitude and duration, length of scan path (for the visual search task); number of progressive and regressive saccades, return sweep, duration of fixations and saccadic amplitude (for the reading task).	visual exploration (triangle test)	ADL	Visual search task (number test)						eye movement	Eye tracker	A Pan/Tilt optic eyetracker (Eye-Track ASL-6000) which registers real-time gaze at 60Hz.			Visual exploration: Compared to the baseline (S1: 71% of correct responses), no significant difference was observed in S2 (70%; p> .8), while accuracy significantly improved in S3 (93%), S4 (94%), and S5 (93%) (p< .003 in all comparisons).	Subjective perceived disability was significantly reduced at S3 (6; p< .001), while no differences were observed between S1 and S2 (15; p> 0.9), nor between S3 and S4 (5; p> 0.5), S3 and S5 (4; p> 0.7).	Patients took more time than control subjects to explore the visual display, and also produced more fixations and refixations, resulting in a longer scan path. Saccades were slower and shorter in amplitude (p< .05 in all comparisons). After the Audio-Visual Training- significantly fewer fixations [LHH: 95(24) at S1 and 60(16) at S4, RHH: 100(32) at S1 and 83(29) at S4]. Saccadic duration was mark…	Compared to control subjects at S1, both groups of patients demonstrated reduced reading speed (LHH patients: p< .00001; RHH patients: p< 0.009). RHH patients made fewer errors, fewer progressive saccades and fewer regressions; they showed a shorter duration of fixation, and a clear enlargement in mean saccadic amplitude (p< .05 in all comparisons). Only the number of saccades during the return s…	Length of scan path significantly reduced in RHH and LHH participants after training [LHH:624(90) at S1; 456(72) at S4], [RHH:746 (165) at S1 ;587(198) at S4]. Rate of refixations (%) significantly reduced in RHH [11(2)-5(2) and LHH [12(3)-4(2)].
Reinhard	2014	Exploratory		Case control study	To quantify ocular motor performance in patients with homonymous hemianopia and in healthy controls during saccadic and fixation tasks and to detect potential spontaneous adaptive mechanisms in the hemianopic patients		47 Hemianopia (33)-15 right, 18 left. Healthy controls (14)	Hemianopia (33)-15 right, 18 left.	Healthy controls (14)	Adults			47			Infarction (12)	Traumatic (6) Hemorrhage (4) Postoperative complications (7) arteriovenous malformation (2) Unknown (2)	0.2–29 years	Eye movements were recorded by scanning laser ophthalmoscope allowing determination of the absolute fovea position relative to the stimulus without calibration. Landing accuracy of saccades was determined for 5° saccades, indicated by the number of dysmetric saccades (DS), and fixation stability (FS) after landing. In addition, during continuous fixation of a central cross, FS, and distribution o…							Landing accuracy of saccades	Fixation stability (FS) after landing	Distribution of fixational eye movements (FEMs)							Eye movements	Eye tracker	An SLO (model 101; Rodenstock, Munich, Germany) was used to track the eye movements during fixation and saccades. The spatial resolution is at least 12 arcmin, the temporal resolution is defined by the line frequency of50 Hz, that is, 25 complete video frames per second.	Landing accuracy was lower in hemianopic patients, indicated by significantly more dysmetric saccades DS (hypometric and hypermetric) to the blind side compared with the seeing side. The mean number of hypometric saccades during gaze shift to the right was 1.2 (±0.2 SEM) for patients with RHH and 0.7 (±0.1 SEM) for those LHH. The mean number of hypermetric saccades during gaze shift to the right …	Fixation stability after landing was lower after saccades to the blind side compared with the seeing side with the mean FSI of 67.5% vs 74.5%, respectively. Mean FSI after gaze shifts to the seeing side was significantly higher than the FSI after gaze shifts to the nonseeing side (P=0.013).	Fixational eye movements were asymmetric towards the hemianopic side especially in cases of macular sparing of ˂ 4°. In patients with LHH, the mean was shifted to -1.312° (left) (p <0.0001). In patients with RHH, the mean was shifted to 2.6° (right) (P˂0.0001).
Roth et al	2009	A randomized controlled study	RCT	Two parallel group RCT	To examine whether explorative saccade training (EST), compared with flicker-stimulation training (FT), would selectively improve saccadic behaviour on the patients’ blind side and benefit performance on natural exploratory tasks.		30 Hemianopia				EST = 15; 12 hemianopia, 3 quadrantanopia. 8 left, 7 right.	FT = 15; 12 hemianopia, 3 quadrantanopia. 7 left, 8 right.	28	EST = 15	FT = 13	Ischemic stroke (22)	Hemorrhage (4) Arteriovenous malformation (1) Arachnoidal cyst (1) Cerebral abscess (1) Head injury (1)			explorative saccade and flicker training	Patients were randomly assigned to distinct groups performing for 6 weeks either EST (a digit-search task) or FT (blind-hemifield stimulation by flickering letters).	30 minutes	Twice per day, 5 days a week, for 6 weeks.	1800	6 weeks	Reaction times	Fixation number	Fixation stability	Reading speed.	Quality of life					eye movements	eye tracker	Eye movements during initial fixation and subsequent free exploration of natural scenes were recorded by a video eye tracker (EyeLink, SensoMotor Instruments, Teltow, Germany).	EST yielded a reduced (post/pre, 47%) digit-search RT for the blind side compared with FT (18%). Natural search RT decreased (post/pre, 23%) on the blind side but not on the seeing side. After FT, both sides’ RT remained unchanged.	Only with EST did the number of fixations during natural scene exploration increase toward the blind and decrease on the seeing side (follow-up/pre difference, 238%). Even with the salient object located on the seeing side, fixations in EST group, unlike in FT group, remain more numerous on the blind side than on the seeing side (post/pre, on average 12%, p<0.01). The EST group showed decreased (…	The EST group reported greater improvements QOL domains than the FT group.	Reading speed remained unchanged after either training.
Schoepf	1996	Exploratory		Case control study	To investigate the ocular motor and head scanning behaviour of hemianopic patients with particular regard to the influence of target predictability on the distribution of co-ordinated eye-head gaze saccades.		22 Hemianopia (12),5 right, 3 left Healthy controls (10)	Hemianopia (12)	Healthy controls (10)	Adults			22			Infarction (6)	stenosis(1),neuritis (1)		Subjects participated in two experiments: Reading experiment: subjects had to read two groups of four different short texts. The texts had 28 letters per line In a low density mode and 46 letters per line in a high density mode. Predictable target experiment: Four different paradigms were designed which were recorded successively in three different head positions 1- In head fixed condition (HFC),…							Accuracy and distribution of eye-head gaze saccades at different target frequencies.	Mean velocity of eye-head gaze saccades	Mean amplitude of eye-head gaze saccades							Eye and head movements	Photorecorder and accelerometer	Horizontal monocular DC-EOG signals were simultaneously recorded on-line with a 80386 16CPU computer running at 21 MHz, and with a photorecorder for direct and later visual evaluation. Sampling rate of the system was 200 Hz, overall bandwidth was DC to 100 Hz. A low torque-high resolution potentiometer (linearity 0.13%) and a high-resolution accelerometer (SCHAEVITZ) were used for horizontal head…	The probability of hitting a target with the initial saccade was about 65% in normal subjects (mean 64.30/0±5.6). undershooting saccades occurred with a mean percentage of 24.3% ± 2.8. The portion of overshooting saccades rarely exceeded 15%. In hemianopic patients, targets were missed in both hemifields when target shifts became faster than 0.8 Hz. The percentage of missed targets was higher in …	In the better adapted RHH patients, amplitudes of eye-head gaze saccades became significantly increased and corresponding velocities faster with increasing target frequencies. No significant differences between saccades directed either into the seeing or into the blind hemifield.	The head movement component of gaze shift was often reduced or altogether omitted in head-forced (HF) and head-neutral (HN) conditions. In HN condition head rotation was minimised at a target eccentricity of ± 20˚ to ± 4˚ at RT targets. Only at ± 5˚ target shifts, head employment was increased continuously. The mean percentage of head amplitude in co-ordinated gaze saccades was significantly smal…	In all hemianopic patients Compensatory eye movement gains (CEM) fluctuated more than in normal subjects, especially at slower target shifts. In left hemianopic patients the fluctuation of CEM gains was higher in the BHF than in the SHF. CEM gains significantly increased at a target frequency of 1.2 Hz compared with 0.4 Hz (p < 0.05).
Schuett	2009(a)	Exploratory	Observational	Cohort study	To investigate the effects of simulated HH on manual line bisection performance and associated eye-movements.		Experiment 1 (12) Experiment 2 (20)			Adults			Experiment 1 (12) Experiment 2 (20)			Participants with normal or corrected-to-normal vision			In Experiment 1, the effects of simulated HH on manual line bisection performance and associated eye-movements were investigated. In Experiment 2, the effects of simulated HH on line bisection performance and associated eye-movements, not only in a manual bisection task but also in an ocular bisection task without a manual response were studied							Manual line bisection performance	Horizontal position (°) of the: Bisection fixation, Maximum fixation, Leftmost fixation, Right-most fixation	Fixation range (°)	Right-hemispace fixations (number and duration)	Left-hemispace fixations (number and duration)	Rightward saccades (number and amplitude)	Leftward saccades (number and amplitude)	Scan path length (°)		Eye movements	Eye tracker	Eye-movements were recorded using a pupil and dual Purkinje image video eye-tracker (HS-VET, Cambridge Research Systems). The position of the right eye (binocular viewing) was recorded at a sampling rate of 250 Hz.	Manual line bisection performance In standard (non pre-transected) manual line bisection simulated HH of either sort induced an ipsilateral bisection error (i.e. towards the intact hemifield), as well as increased bisection times ; although contralateral errors did occur, they were less frequent and smaller than ipsilateral errors. Under normal viewing conditions, in contrast, lines were bisected…	Participants scanned further into their blind hemifield than into their intact field; the fixation with the longest duration also showed a contralateral deviation. Participants made significantly more fixations on the side of space corresponding to their blind hemifield ( p < 0.001)[12.0 in LHH, 13.3 in RHH]. During line bisection with simulated HH fixation durations increased and participants ma…	The spatial range covered by fixations was considerably larger, scan paths significantly longer and participants made more saccades (both to the left and right) during line bisection with simulated HH than under normal viewing conditions.		The horizontal range of fixations increased with increasing line length under normal viewing conditions (p < 0.001) but remained constant across lengths during line bisection with simulated HH. Line length did not affect the contralateral deviation of the leftmost fixation in LHH or that of the right-most fixation in RHH ( p = 0.499).It did, however, affect the right-most fixation in LHH and ( p …	In LHH participants, the amplitude of leftward saccades was significantly higher [3.5 (1.9)] than that of rightward saccades[2.7 (1.1)]. Iin RHH participants, the amplitude of rightward saccades was significantly higher [3.5 (1.5] than that of leftward saccades [2.4 (0.6)].	The effects of simulated HH and task-sequence on ocular line bisection. Identical to Experiment 1, except that ocular bisection errors were slightly larger. The ipsilateral errors during line bisection with a simulated HH of either sort were more frequent and significantly larger than the contralateral errors. The leftward errors were more frequent but not larger than rightward errors.	Participants who first performed the ocular bisection task showed slightly smaller bisection errors during line bisection with simulated HH than those who performed the manual bisection task first (p = 0.652).	The increased fixation range and longer scan paths were present only during manual line bisection Simulated HH induced a greater deviation of the maximum fixation position during manual line bisection than during ocular bisection. Bisecting lines by fixation seemed to induce a slight leftward deviation in oculomotor patterns that was not present during manual line bisection as well as slightly la…
Schuett	2009(b)	Experimental	RCT	Cross over design	To investigate whether spontaneous oculomotor adaptation in hemianopia is task-specific, or whether there is a transfer of adaptation-related improvements between reading and visual exploration		24 Group A(12) Group B(12)			Adults			24			Participants with normal or corrected-to-normal vision			Participants were randomly allocated into two equal groups: Group A (n=12) first performed the reading practice (RP), then the visual exploration practice (VP) session; Group B (n=12) did the converse and first performed the VP, then the RP session in a cross-over design. Half of each group (n=6) performed the two practice sessions with a RHH, the other half with a LHH. Reading and visual explora…	Reading and visual exploration	All participants performed one RP and one VP session. During RP, participants were asked to read ten consecutively presented text passages. During VP, patients were asked to perform 30 trials of the visual exploration task used for assessing visual exploration performance.	15 min	Once	15 min		Mean reading time (s)	Number of fixations	Fixation duration (ms)	Repeated fixations (%)	Mean number and amplitude of forward saccades (◦)	Return-sweep amplitude (◦)	Scan path length			Eye movements	Eye tracker	Eye-movements were recorded using a pupil and dual Purkinje image video eyetracker (HS-VET, Cambridge Research Systems). Viewing was binocular and the position of the right eye was sampled at a rate of 250Hz.	During reading with simulated HH participants showed significantly longer reading times, a higher number and duration of fixations and refixations, many more and smaller forward saccades and a prolonged scan path when compared with normal performance ( p< 0.001).	During visual exploration with simulated HH, exploration times increased, participants made many more errors and the prolonged scan path was characterised by a higher number and duration of fixations (smallest ( p< 0.001). Return-sweep and exploration saccadic amplitude did not change (p=0.126).	Participants who practiced reading first (Group A) showed slightly larger improvements in return-sweep and exploration saccadic amplitude than participants who practiced visual exploration first (Group B) (p= 0.020).		Exploration times and numbers of errors before and after reading practice were significantly larger in participants who had not yet received visual exploration practice (Group A) than those who practiced visual exploration before reading (Group B) (p= 0.009).	Pre- and post-exploration-practice reading times, fixation durations, number of repeated fixations and saccadic amplitudes were significantly larger in participants who had not yet received reading practice (Group B) than in those who had already practiced reading (Group A) (p= 0.029).	Reading-practice led to a significant decrease in reading time ( p< 0.001) but did not affect visual exploration times and number of errors (p=0.141). The decrease in reading time after reading practice was significantly larger in right-sided HH (−69.5 s (S.D.: 24.8)) than in left-sided HH (−18.4 s (S.D.: 12.0); t(22) = 6.41, p< 0.001). Visual exploration practice induced a significant decrease i…	After reading practice, a significant decrease in number and duration of fixations and forward saccades as well as an increase in the amplitudes of forward saccades and return-sweeps were found ( p= 0.047). Yet, practicing reading had no effect on oculomotor visual exploration measures ( p=0.156), with the exception of a slight decrease in fixation duration ( p= 0.014).	After visual exploration practice, participants showed a significant decrease in the number of fixations and scan path length during visual exploration (p= 0.015). Oculomotor reading measures, however, remained unchanged after practicing visual exploration ( p=0.140), with the exception of slight decreases in the number and duration of fixations and forward saccades during reading ( p= 0.020).
Schuett	2009(c)	Exploratory	Observational	Cohort study (Experiment 1)/ before-after study(Experiment 2)	1-To investigate the effects of simulated HH on reading and visual exploration(Experiment 1) 2-To investigate whether and to what extent healthy participants spontaneously adapt to simulated HH in reading (Experiment 2a) and in visual exploration (Experiment 2b)		Experiment 1(17) Experiment 2a(12) Experiment 2b(13)			Adults			Experiment 1(17) Experiment 2a(12) Experiment 2b(13)			Healthy participants with normal or corrected-to-normal vision.			Experiment 1: all participants performed each task, i.e. reading (1 text passage out of 3), visual exploration (10 trials) and saccadic accuracy (3 trials) with simulated LHH, RHH and in a normal viewing condition, i.e. without any simulated HH (N). The procedures of Experiments 2a and 2b were identical. In Experiment 2a, participants performed two reading practice sessions: one session with simu…							Reading performance	number and mean duration (ms) of fixations	percentage of fixation repetitions (i.e. fixations at previously fixated points)	number and mean amplitude of forward (i.e. rightward) saccades	mean amplitude of return-sweep saccades	scan path length (i.e. the sum of all saccadic amplitudes)				Eye movements	Eye tracker	Eye-movements were recorded using a pupil and dual Purkinje image video eye-tracker (HS-VET, Cambridge Research Systems) with a sampling frequency of 250Hz and a spatial resolution of 0.05◦ of visual angle.	Reading with simulated LHH or RHH was characterised by significantly longer reading times (34.1s, 57.7s respectively) , a higher number(111.1 ,155.1) and duration of fixations (244, 316) and refixations (18.5,20.3), many more and smaller forward saccades (70.4 ,101.5), a smaller return-sweep amplitude( 15.8,15.4), and a prolonged scan path (529.0, 604.2) when compared with normal performance. Rea…	Visual exploration with simulated LHH and RHH was characterised by significantly longer visual exploration times(15.5 ,18.6 respectively), more errors (0.7, 0.8), a higher number (27.3,31.8) and duration of fixations (452,439), smaller saccades (significant for RHH only), and a prolonged scan path(118.6,128.4 ).	During visual exploration with RHH, significantly more fixations were spent in right than in left hemispace (16.9-13.5) , and rightward saccadic amplitudes were significantly larger than leftward amplitudes (4.7- 4.0 p= 0.014). In LHH, leftward saccadic amplitudes were marginally larger than rightward (4.8- 4.2 p= 0.059)		The amplitude and gain of initial left- and rightward saccades was smaller when confronted with simulated LHH or RHH than in the normal viewing condition. The frequency of hypometric left and rightward saccades was significantly higher in LHH(18.6) and RHH(10.5). There were no significant differences between LHH and RHH (except for the frequency of normal rightward saccades that was lower with RH…	Reading practice effects were characterised by a considerable decrease in reading time (pre 32.4 ,post 20.7) Exploration times(LH, pre 12.0, post 9.6; RH, pre 13.6,post 9.4) and number of errors decreased (LH, pre 0.6, post 0.1; RH, pre 0.8 ,post 0.1) .	In reading (Experiment 2a) participants made significantly fewer fixations(LH, pre 106.4, post 80.9 ; RH, pre 164.8,post 127.8) and fixation repetitions(LH, pre 22.3 , post 13.6 ; RH, pre 22.9 ,post 16.4 ) and showed much shorter fixation durations(LH, pre 254, post 214 ; RH, pre 320,post 234). The amplitude of forward saccades and that of the return-sweeps increased, which led to a much smaller …	In visual exploration (Experiment 2b), number of fixations significantly reduced ( 24.0 , post 19.8 ; RH, pre 26.8,post 21.1 ) with shorter fixation durations ( 463 , post 407 ; RH, pre 449,post 381 ). There was no significant effect for overall, left- and rightward saccadic amplitude; practice did also not affect number and duration of left- and right-hemispace fixations (p=0.141).
Tant	2002	Exploratory	Observational	Case control study	To study the influence of the pure visual component on hemianopic visual exploration during a dot counting task.		45 HH (29)-15 right, 14 left Healthy controls(16)	HH (29)-15 right, 14 left	Healthy controls (16)	Adults			45			Stroke (23)	Tumour (3) Hydrocephalus (1) Head injury (2)		The healthy subjects performed the dot counting task on two different occasions. On each occasion, they firstly performed the task in a non-simulation (that is normal) and subsequently in a simulation condition. During the task in a simulation condition, the side of the simulated homonymous hemianopia (sHH) was fixed. On the second occasion, the side of the sHH was changed for each subject. The p…							Absolute error in counting the dots	The search time	Number and duration of the fixations	Number and amplitude of the saccades	Length of the scan path					Eye movements	Eye tracker	The eye movements were recorded using an EyeLink Gaze tracker (SensoMotor Instruments GmbH, Teltow, Germany) which registers real-time gaze at 250 Hz.	In the simulation mode , subjects took more time and made more errors in counting the dots. They fixated more and the mean fixation duration was longer. Also the scan path was prolonged. All parameters showed significant differences, except the saccadic amplitudes (P-range: 0.011–0.0001). In comparison to right-sided sHH, subjects with left sided sHH made more errors (P < 0.007) and presented a l…	The saccadic amplitudes in either direction did not differ in the normal mode. Ipsilateral saccadic amplitudes were smaller than contralateral amplitudes in simulated (9.08, 10.81) and real HH (7.00 , 8.2). The amplitudes of saccades into the BHF were smaller than into the SHF, for both left- and right-sided sHH.	In the normal mode, the durations of fixations were longer when occurred on the right side of the screen than on the left side (352 and 411ms for left and right hemispace respectively, P < 0:004). In the simulation mode, ipsilateral fixation durations (577 ms) seemed to be longer than contralateral ones (533 ms), but this difference was not statistically significant. In the normal mode, there wer…	In both HH groups, there were more fixations in ipsilateral (shh,12.5 ; HH , 15.7)than in contralateral hemispace (sHH 8.9, HH 9.1 )	The number of fixations and the length of the scan paths increased with decreasing number of dots. The reverse pattern was found for the errors.
Turton et al	2018		Observational	Cohort study	To assess the acceptability of search training as used within occupational therapy and the feasibility of possible measures for use in a future trial.		14 (5 withdrew before participation)				9 HH (7, 1 right, 6 left) Quadrantanopia n (1) Partial visual field loss with macular involvement (1)		8	8		Ischemic stroke (6)	Haemorrhage (3)			Search training	Participants took part in a goal-oriented intervention. Participants learned to systematically search all relevant areas of the environment for the task, especially their blind side. Before commencing the intervention, an assessment, goal-setting and planning visit was carried out by the research occupational therapist. She used her own vision assessments and goal-setting procedure. Following thi…	1 hour	Three times a week for 3 weeks	540		Questionnaire	VFQ-25	Head yaw and pitch							Head movement	video camera	A Go-Pro digital head-worn video camera	Reported increased awareness of visual field loss. Frequency of visits acceptable and beneficial in completing intervention.	Increased searching on blind side, from head movement, following intervention (for n = 3 of 9)	No link between head direction and overall search time (8 of 9)
Wood	2011	Exploratory		Case control study	To compare eye and head movements, lane keeping, and vehicle control of drivers with hemianopic and quadrantanopic field defects with controls, and to identify differences in these parameters between hemianopic and quadrantanopic drivers		60 HH (22)-5 right, 17 left Quadrantanopia (8) Healthy controls (30)	HH (22)-5 right,17 left Quadrantanopia (8)	Healthy controls (30)	Adults			60			Cerebrovascular accident (12)	Tumor(2) Arteriovenous malformation (2) Congenital brain abnormality (1) Trauma (5)	1-17 years	The driving performance of each participant was assessed under in-traffic conditions along 6.3 miles of non-interstate driving in residential and commercial areas of a city. Eye and head movements and lane keeping were rated.							Driving performance	scoring of head movements	The extent of eye movements							Eye, head and shoulder movements	Camera	An internally mounted camera pointing directly toward the participant’s face and upper torso was used to record the pattern of head and eye movements from which an index of eye and head movements was derived post-testing.	As a group, drivers with hemianopic or quadrantanopic defects drove slower, exhibited less excessive cornering or acceleration, and executed more shoulder movements than the controls. Drivers with hemianopic or quadrantanopic defects rated as safe also made more head movements into their blind field, received superior ratings regarding eye movement extent and lane position stability, and exhibite…	The drivers with HH tended to exhibit larger numbers of head movements than either those with quadrantanopic field defects or normal visual fields, particularly for large head movements (p=0.0632). Participants rated as safe to drive tended to exhibit more head movements than those rated as unsafe, although these differences failed to reach significance. There were more head movements in the dire…	Hemianopic and quadrantanopic participants made significantly more head movements into their blind than seeing field. 59% of all head movements were made into the blind compared with the seeing field (33.18 vs. 22.66), with 30% more large head movements made into the blind compared with the seeing field (13.67 vs. 10.53) and 60% more small head movements made into the blind relative to the seeing…	The HH participants made significantly more shoulder movements than did the controls(5.45, 3.37 respectively, p= 0.0110).	Both the ratings of eye movements and lane position were significantly higher (better performance) for the safe than the unsafe drivers.
Zangemeister	1982	Exploratory		Case series	To analyse the adaptive changes in combined eye head movements of patients with HH.		6 HH (4 right, 2 left)	6 HH (4 right, 2 left)		Adults			6			Haemorrhage (2)	Infarction (1) AVM (1) occipital Porencephaly (1) Trans synaptic retrograde degeneration (1).	Not clear	Eye-head movements were recorded while participants searched for target presented in the horizontal plane within 10 ° of either side of centre.							Latencies of eye (EL) and head (HL) movements	Head movement velocities and compensatory eye movement (CEM) velocities.								Eye and head movements	Infrared reflection method	Horizontal eye movements were recorded by means of the infrared reflection method. Rotational head movement in the horizontal plane was measured with an apparatus consisted of a bicycle helmet, on top of which was mounted an acryl rod flexible enough to act as a universal joint; to the top of the rod was clamped a low-torque, low backlash potentiometer fixed in a parallelogram linkage frame	Head movements tended to be more diminished in patients with congenital hemianopia than in those with an acquired defect. Head movements to the seeing hemifield followed eye movements with the same 50 ms delay observed in normal subjects, but there was an additional delay of 80 ms on the average in head movements to the blind hemifield. Eye movements were symmetrically delayed by about 110 ms mor…	In patients with acquired hemianopia, The ratio of CEM velocity to head velocity (CEM gain) was small with head movements toward the seeing hemifield, great with movements toward the blind hemifield. Patients with congenital hemianopia: in eye-head movements toward the blind hemifield there was a high CEM gain and a continuous drift of the eye toward the seeing hemifield. The drift was faster whe…	Head movements toward the BHF often showed a staircase pattern. Head movements into the SHF often consisted of a single, large movement. Patients with acquired HH employed staircase patterns in their head movements more frequently than those with congenital HH. To find and fixate Random On/Off targets in their BHF, patients tended to move the head back and forth or eliminate head movements in fav…
Zangemeister	2002	Exploratory		Before-after study	To study search and scan path eye movements (EMS) in normal healthy subjects that had to deal with a simulated HH		16 healthy participants		16 healthy participants	Adults			16						Eye movements were recorded while a series of 2 x 8 pictures were presented during sHH. After this, sinusoidal pursuit (0.5Hz, IHz), predictive steps (0.5Hz, ± 10 0 ± 15 0 ) and random steps were presented horizontally and vertically.		Eight subjects ("early training group ") were trained for 20 minutes with 10 deg off-field defect towards the healthy side and directly afterwards. The other 8 subjects ("late training group ") underwent 20 minutes of viewing without any training	20 minutes				Fixation durations (s)	Saccadic amplitudes ( 0)	Ratio of overshoot one-step/ undershoot stair-step saccades to BHF							Eye movements	Infrared-oculography	high resolution infrared-oculography (Ober 1000) was used for recording of horizontal and vertical eye movements with a sampling rate of 200 Hz.	For the early training group, fixation durations decreased significantly immediately after training(0.26) and 14 days afterwards(0.39) compared to pre-training(0.43)	Saccadic amplitude increased significantly immediately after training (6.2 ̊) and 14 days afterwards (4.9 ̊) compared to pre-training (3.4 ̊)	Ratio of overshoot one-step/ undershoot stair-step saccades to BHF significantly increased immediately after training (0.76) and 14 days afterwards (0.52) compared to pre-training (0.37)	For the late training group, fixation durations significantly decreased 14 days after training (0.29s) compared to pre-training (0.41s)	Saccadic amplitude significantly increased 14 days post training (5.8)compared to pre-training(3.5)	Ratio of overshoot one-step/ undershoot stair-step saccades to BHF significantly increased 14 days post training (0.67 ̊) as compared to pre-training (0.36 ̊).
Zihl	1995	Exploratory		Case control study/ before-after	To examine the oculomotor scanning behavior in patients suffering from HH		74 HH (60)-30 left,30 right Healthy controls (14)	HH (60)-30 left,30 right	Healthy controls(14)	Adults	14		74	14		Cerebrovascular (55)	Traumatic (5)	3.7-3.9 months	Eye movements were recorded while subjects inspected a pattern of 20 white dots randomly scattered over the screen, with a mean spatial separation of 7°. Subjects were instructed to count all the dots presented on the screen. No instruction was given on the number of dots or how to proceed with searching. A sub-group of patients (n = 14) were systematically treated to compensate better for their …	Saccadic eye movement training	Patients were trained to make large saccadic eye movements to obtain a quick view over the hemispace corresponding to the affected hemifield. Patients were instructed that a spot of light would appear at different positions in their blind field and upon hearing an acoustic signal, they were to shift their eyes, without head movements, from the point of fixation in the center of the sphere to the …	30 minutes each session(total of 16 sessions on average)	Not stated	480 minutes		Total exploration time	Length of scan path	Number and duration of fixations	Amplitude of saccades	Rates of repetitions of scan path and fixations					Eye movements	Pupil-corneal-reflection method	The equipment consists of a microprocessor system (DEBIC 84) connected to a video system.	Nearly half of the patients with left-sided hemianopia (14 or 47%) and one-third of the patients with right-sided hemianopia (10 or 33%) performed equally well as normal control subjects( search times were within the upper time limit of normal subjects (12 sec)).	Length of scan path significantly increased in pathologic hemianopic patients compared to normal hemianopics and healthy controls.	The scanning pattern of "pathologic" hemianopics characterized by significantly higher numbers of fixations not only in the affected, but also in the "intact", hemifields (38/27 in LHH and 45/24 in RHH). The repetition rates of scan path and fixations were significantly higher in both hemifields (37/45 in LHH and 26/48 in RHH). RHH-patients spent more time in their affected hemifields than did LH…	Amplitudes of saccadic eye movements and durations of fixations did not differ significantly between the groups.	The repetition rates of scan paths and fixations parameters significantly reduced after treatment to less than one half as compared to pre-treatment (scan path: 17% and 8%; fixations: 44% and 22% ): ( P-values < 0.0001). Mean amplitudes of saccades were significantly larger after practice(mean increase was 0.9 °), while mean durations of fixations remained unchanged. Patients showed significantly…
Zihl	1999	Exploratory		Case control study	To compare the oculomotor scanning patterns of subjects with and without complaints about visual difficulties due to their homonymous visual field disorder		100 VFD (70: 40 HH, 20 quadrantanopia, 10 hemi amblyopia). Normal controls (30)	VFD (70: 40 HH, 20 quadrantanopia, 10 hemi amblyopia).	Normal controls(30)	Adults			100			Stroke		4-28 weeks	Eye movements were recorded during the inspection of a stimulus pattern. The stimulus array consisted of 20 dots. The stimulus pattern was projected onto a screen and subtended 40° horizontally and 32° vertically at a distance of 140 cm.							Scanning time (in sec)	Scan path (in degrees)	Number of fixations	fixation repetition	Fixation duration	Saccadic amplitude (in degrees)				Eye movements	Pupil-corneal-reflection method	Eye movements were recorded using the pupil-corneal-reflection method based on a microprocessor system connected to a video system (Debic 84, Demel, Haan, Germany)	Compared with normal controls, subjects showed on average longer scanning times	Subjects showed larger scan paths (295.9 (51.4) compared to controls (137.6 (46.5).	HH participants had more fixations (53 (17) than controls (23 (5). HH participants also had increased rate of fixation repetitions than controls (3 (2).	HH participants had smaller saccadic amplitudes (5.0 ̊ (0.8) than controls (5.4 ̊ (0.7)	Mean fixation durations were sometimes shorter (0.26s (0.04) and sometimes longer (0.32s (0.08).	In the impaired groups, scanning times on average were about twice as long and scan paths were twice as large. The number of fixations exceeded that of the unimpaired group by 55-71% (mean: 75.9%); the rate of refixations exceeded the corresponding values by 2-28% (mean: 18.9%). Mean fixation durations were longer in the impaired groups, while no consistent differences were found for saccadic amp…	No significant differences were found between subjects with LHH and RHH.
